# Supplementary material for: Integrating Lean Six Sigma into Microbiology Laboratories: Insights from a Literature Review
Source: Healthcare (Basel). 2025 Apr 16;13(8):917. doi: 10.3390/healthcare13080917 (PMC12026800; doi:10.3390/healthcare13080917)
Supplement: Supplementary file 1 [file healthcare-13-00917-s001.zip]

Archive with 1 entries (1 files):
- healthcare-3521564-supplementary.pdf
